# Supplementary material for: Effects of 810 nm treatments in acute myofiber contraction of C2C12 myotubes
Source: PLoS One. 2025 Jun 27;20(6):e0327008. doi: 10.1371/journal.pone.0327008 (PMC12204556; doi:10.1371/journal.pone.0327008)
Supplement: S1 File — (XLSX) [file pone.0327008.s002.xlsx]

## Sheet: Raw Values
Figure 1							Figure 2					Figure 3							Figure 4
Fold Change for Fura 2							Lactate Fold Change					Percent change in myotube width during contraction		Difference of Fluo8 intensity during contraction		% of Conctracting / Total Myotubes				EPS	810 EPS
Cont	0.5	1	2	4			Cont	1hr	2hr	3hr		EPS	810E	EPS	810E	EPS	810E		Tom70 Fold Change	1	1.908
1	1.00625	1.03528	1.02634	1.06516			1.01203749	0.878354	1.136865862 1	1.39615		8.42825	4.70241	1.06823	1.0479	9	86			1	1.38456
1	1.03034	1.04954	1.07621	1.07503			1	0.97944	1.26827	1.72143		11.6693	3.61316	1.05837	1.05444	10	45			1	1.37034
1	1.03187	1.03505	1.06302	1.04759			1	1.29748	1.22428	1.31168		8.78242	2.80745	1.06708	1.06984	9	34			1
												7.98804	4.59515	1.05454	1.05436
												5.31621	2.81908	1.06539	1.07418				SDHA Fold Change	1	1.41473
ATP % of control							ATP % of EPS	Cont	EPS	810E		7.35463	3.4562	1.05393	1.03515					1	1.65933
Cont	10min	6hr	24hr	FCCP				114.905	100	144.539		12.1097	5.86984	1.04611	1.07882					1	2.09711
100	99.5655	98.9799	107.661	82.8799				132.073	100			3.60449	10.3942	1.076	1.04337				CS Positive Regions	1	1.39
100	98.8657	96.4007	104.583	81.9475					100	132.547		5.18931	0.548668	1.04752	1.04889					1	1.53571
100	95.0367	96.0058	103.37	83				153.427	100	158.812		9.965	9.86667	1.04435	1.08054					1	1.1
							Lactate % of EPS	68.5167	100	92.3742		7.6937	3.34406	1.0432	1.07797					1	1.36
								58.7755	100	77.0963			1.87216	1.05364	1.02684				SDH Positive Regions	1	1.66667
DCF Fluorescence % of Control								70.1127	100	75.9542			4.41691	1.08007	1.02153					1	1.33333
Cont	10min	6hr	24hr	H2O2	NAC		Glucose Uptake % of EPS	96.4697	100	89.153			4.96629	1.07695	1.02996					1	1.2
100	102.483	87.7825	120	190	63.6586			101.65	100	90.3986			8.0515	1.09036	1.02414					1	1.57143
100	87.4485	102.642	130	173	68.8234			98.4063	100	102.948				1.06008	1.01612
100	98.8558	103.034	106	174	88.4358		Protein % of EPS	96.8187	100	92.151				1.02964	1.01729
								100.891	100	98.3503				1.05016	1.0513
								110.753	100	97.5768				1.036	1.04165
							LDH % of EPS	92.6136	100	69.072					1.0331
								101.599	100	96.7999					1.02819
								119.87	100	106.374					1.04027
								104.181	100	77.1676					1.01073
